# Supplementary material for: Chromeno[3,4-b]xanthones as First-in-Class AChE and Aβ Aggregation Dual-Inhibitors
Source: Int J Mol Sci. 2021 Apr 16;22(8):4145. doi: 10.3390/ijms22084145 (PMC8072597; doi:10.3390/ijms22084145)
Supplement: Supplementary file 1 [file ijms-22-04145-s001.zip]

Archive with 1 entries (1 files):
- ijms-1149668-supplementary.pdf
